# Supplementary material for: Seawater barium and sulfide removal improved marine habitability for the Cambrian Explosion of early animals
Source: Natl Sci Rev. 2024 Jul 9;11(8):nwae237. doi: 10.1093/nsr/nwae237 (PMC11350977; doi:10.1093/nsr/nwae237)
Supplement: nwae237_Supplemental_Files [file nwae237_supplemental_files.zip]

Archive with 2 entries (2 files):
- Supplementary Data.xlsx
- Supplementary File.docx
