# Supplementary material for: Seawater barium and sulfide removal improved marine habitability for the Cambrian Explosion of early animals
Source: Natl Sci Rev. 2024 Jul 9;11(8):nwae237. doi: 10.1093/nsr/nwae237 (PMC11350977; doi:10.1093/nsr/nwae237)
Supplement: nwae237_Supplemental_Files [file nwae237_supplemental_files.zip › Supplementary Data.xlsx]

## Sheet: Table S1
Table S1. Sample information, contents of Al, Ba, and TOC, δ138Ba values, fexcess, Baexcess contents, and δ138Baexcess values for metalliferous black shales of the lower Niutitang Formation at Dazhuliushui, Maluhe, Caojiaping, and Sancha. The contents of major elements, trace elements, and TOC are cited from Xu et al.[21,22] and Lehmann et al.[20]. The δ138Ba values of SGR-1 and BHVO-2 are from N…
Section	No.	Description	Al	Ba	fexcess	Baexcess	δ138Ba	2SD	δ138Baexcess	TOC
			(wt.%)	(wt.%)		(wt.%)	(‰)	(‰)	(‰)	(wt.%)
Dazhuliushui	DZLS-5	Ni-Mo ore	0.71	0.0332	0.920873	0.030573	0.95	0.032	1.03163
	DZLS-7	black shale	6.41	0.133	0.821677	0.109283	0.791	0.006	0.962666	6.74
	DZLS-9	black shale	6.14	0.112	0.797161	0.089282	0.867	0.008	1.08761	8.65
	DZLS-11	Ni-Mo ore	0.47	0.0324	0.946327	0.030661	0.986	0.027	1.04192
	DZLS-17	Ni-Mo ore	1.02	0.077	0.950987	0.073226	1.093	0.033	1.14933
	duplicate						1.07	0.02
					Average	0.0666		Average	1.05 ± 0.14
Maluhe	MLH-2	Ni-Mo ore	1.73	0.0518	0.876429	0.045399	0.682	0.003	0.778158
	MLH-4	black shale	7.52	0.0985	0.717523	0.070676	0.626	0	0.872446	8.14
	MLH-5	Ni-Mo ore	0.91	0.174	0.980649	0.170633	0.74	0.016	0.754602
	MLH-6	phosphorite	0.95	0.0311	0.886977	0.027585	0.796	0.021	0.89743	4.11
	MLH-10	Ni-Mo ore	0.9	0.063	0.947143	0.05967	0.709	0.005	0.748567
	MLH-12	Ni-Mo ore	2.1	0.0734	0.894142	0.06563	0.726	0	0.811952
					Average	0.0733		Average	0.81 ± 0.12
Caojiaping	CJP-01	black shale	3.9	0.43384	0.966739	0.41941	0.352	0.01	0.364111	10.7468
	CJP-03	black shale	4.7	0.81319	0.978615	0.7958	0.312	0.037	0.318818	10.5856
	CJP-07	black shale	5	0.25204	0.926599	0.23354	0.274	0.031	0.295705	10.7851
	CJP-11	black shale	2.8	0.33121	0.968721	0.32085	0.326	0.016	0.336526	10.4001
	CJP-14	black shale	3.4	0.9263	0.986419	0.91372	0.277	0.032	0.280814	12.213
	CJP-15	black shale	3.1	0.96923	0.988166	0.95776	0.39	0.03	0.394671	7.45422
	duplicate						0.43	0.03
	CJP-18	black shale	4.1	0.34093	0.955504	0.32576	0.273	0.026	0.285713	14.5507
	CJP-21	black shale	3	1.23146	0.990986	1.22036	0.278	0.033	0.280529	9.81509
	CJP-24	black shale	3.4	1.32877	0.990533	1.31619	0.314	0.005	0.317001	13.1996
	CJP-25	black shale	6.1	1.81091	0.987537	1.78834	0.294	0.013	0.29771	8.73274
	CJP-33	V ore	4.4	0.76171	0.978627	0.74543	0.335	0.013	0.342316	2.33295
	CJP-39	V ore	5.2	0.41672	0.95383	0.39748	0.057	0.024	0.0597591	2.58546
	CJP-44	black shale	0.2	0.25734	0.997124	0.2566	0.213	0.031	0.213614	2.5404
	CJP-45	V ore	1.5	0.44215	0.987448	0.4366	0.205	0.01	0.207606	1.41281
	CJP-50	black shale	0.4	0.27936	0.994702	0.27788	0.365	0.01	0.366944	0.469011
	CJP-53	V ore	7.9	1.84801	0.984183	1.81878	0.217	0.031	0.220487	3.21666
	CJP-61	black shale	0.4	0.10055	0.985281	0.09907	0.232	0.053	0.235466	1.35359
					Average	0.7249		Average	0.28 ± 0.16
Sancha	XJT-2	V ore	5.23	1.354	0.985708	1.33465	0.235	0.004	0.238407	23.4
	XJT-5	black shale	2.81	1.963	0.994704	1.9526	0.125	0.038	0.125666	11.9
	ZK3001-2	V ore	3.7	0.44	0.968886	0.42631	0.117	0.035	0.120757	11
	SC-5	black shale	0.73	3.35	0.999194	3.3473	-0.239	0.023	-0.239193
	SC-14	Ni-Mo ore	0.47	0.746	0.997669	0.744261	0.05	0.045	0.0501168
					Average	1.561		Average	0.06 ± 0.36
Reference material	SGR-1	shale					0.16	0.01	This study
							0.15	0.04	Nan et al. [51]
	BHVO-2	basalt					0.01	0	This study
							0.02	0.03	An et al. [71]

## Sheet: Table S2
Table S2. Evolutions in mean marine sulfate and Ba concentrations from 565 Ma to 480 Ma. Sulfate concentration data are from Algeo et al. [47].
Age	[SO42-]MIN	[SO42-]MEAN	[SO42-]MAX	[Ba]MIN	[Ba]MEAN	[Ba]MAX
(Ma)	(mM)	(mM)	(mM)	(nM)	(nM)	(nM)
480	3.3	7.1	14.6	509.134	1046.95	2252.53
485	3.7	7.8	15.7	473.462	952.994	2009.02
490	3.9	8.2	16.3	456.034	906.507	1905.99
495	4	8.3	16.6	447.793	895.585	1858.34
500	3.9	8.2	16.4	453.253	906.507	1905.99
505	4	8.3	16.6	447.793	895.585	1858.34
510	3.9	8.1	16.2	458.849	917.698	1905.99
515	3	6.7	13.8	538.649	1109.46	2477.79
520	3.1	6.8	14.1	527.188	1093.14	2397.86
525	3.4	7.2	14.8	502.254	1032.41	2186.28
530	3.5	7.4	15.1	492.275	1004.51	2123.82
535	3.6	7.7	15.6	476.497	965.371	2064.82
540	1.4	3.6	8.5	874.513	2064.82	5309.54
545	1.2	3.3	7.9	940.931	2252.53	6194.46
550	0.8	2.5	6.3	1179.9	2973.34	9291.7
555	0.6	2	5.5	1351.52	3716.68	12388.9
560	0.5	1.9	5.1	1457.52	3912.29	14866.7
565	0.4	1.6	4.6	1615.95	4645.85	18583.4
